# Supplementary material for: An Economic Assessment Model of Rural and Remote Satellite Hemodialysis Units
Source: PLoS One. 2015 Aug 18;10(8):e0135587. doi: 10.1371/journal.pone.0135587 (PMC4540589; doi:10.1371/journal.pone.0135587)
Supplement: S1 Dataset — Information for patient-based measurements presented only in aggregate form. (XLSX) [file pone.0135587.s001.xlsx]

## Sheet: BASELINE
AVERAGING OF THE YEAR ENDED 2013
	Unit N	Unit B	Unit P	Unit G	Unit L	Unit M	Unit E	Unit D	Unit A	Unit O	Unit J	Unit H	Unit C	Unit I	Unit F	Unit K
Is the unit accessible primarily by air?	NO	NO	NO	NO	NO	NO	NO	NO	NO	YES	NO	YES	YES	YES	YES	YES
Number of stations/unit	6	6.5	9	6	5.33333	7	6	4	4	10	10	4	10	4	4	6
Number of patients/unit	22.5	22.25	29.25	11.5833	9.66667	19.3333	11.5	7.66667	9.16667	32.9167	11.4167	6.41667	22.0833	7.16667	3.58333	15.25
Operating capacity	24	26	34	12	7.5	24	12	4	9.66667	32	20	8	24	8	4	16
Physical capacity	36	39	54	36	32	42	36	24	24	60	60	24	60	24	24	36
Days/week the unit is in operation	6	6	6	3	3	6	3	3	6	6	3	3	6	3	3	6
Operating efficiency	0.9375	0.860615	0.866071	0.965278	1.4375	0.805556	0.958333	1.91667	0.95	1.02865	0.570833	0.802083	0.920139	0.895833	0.895833	0.953125
Shifts/day	2	2	1.88889	2	1.41667	1.71429	2	1	1.20833	1.6	2	2	1.2	2	1	1.33333
Number of Annual (2013) Returns/Trips to Winnipeg/patient	4.83333	3.18182	6.17241	4.91667	1.63636	3.22222	6.55556	8.57143	0.625	4.93939	15.1111	1.16667	7.14286	19.5714	22	16.375
Dialysis Machinery Costs	2485.94	2723.28	2874.71	4830.41	5206.5	3425.2	4889.18	4875.74	4123.67	2829.79	8568.51	5854.59	4232.7	5226.65	10859.6	3686.94		10859.6
Consumables and Peripherals Expenses	6581.85	6581.85	6581.85	6581.85	6581.85	6581.85	6581.85	6581.85	6581.85	6581.85	6581.85	6581.85	6581.85	6581.85	6581.85	6581.85		2485.94
Human Resource Expenses - Salaries and Wages (Nursing, Allied Health, Etc…)	19792.5	21682.2	22887.9	19229.4	20726.5	27270.7	19463.3	19409.8	32831.8	33207.5	34110.3	34351.7	49670.6	30667.3	63718.6	43266.2
Human Resource Expenses - Benefits	3564.25	3904.55	4121.66	3462.84	3732.45	4910.93	3504.96	3495.33	5912.38	4492.09	6142.61	4646.86	6719.09	4148.46	8619.41	5852.75
Medical Equipment Costs	678.458	743.233	784.561	1318.31	1420.95	934.799	1334.34	1330.68	1125.43	772.302	2338.5	1597.82	1155.18	1426.45	2963.78	1006.23
Renal Medication Expenses	7938.17	7938.17	7938.17	7938.17	7938.17	7938.17	7938.17	7938.17	7938.17	7938.17	7938.17	7938.17	7938.17	7938.17	7938.17	7938.17
Dialysis-Related Laboratory Expenses	1162.72	1162.72	1162.72	1162.72	1162.72	1162.72	1162.72	1162.72	1162.72	1162.72	1162.72	1162.72	1162.72	1162.72	1162.72	1162.72
Facility Costs	11533.8	11533.8	11533.8	11533.8	11533.8	11533.8	11533.8	11533.8	11533.8	11533.8	11533.8	11533.8	11533.8	11533.8	11533.8	11533.8
Capital Costs	5549.54	5613.64	4278.28	10783.3	13008.1	6553.99	10914.5	16326.7	13808.4	3790.29	11476.9	19604.4	5669.37	17501.7	36364	8230.62
Dialysis Transportation Expenses	1751.13	1751.13	1751.13	1751.13	1751.13	1751.13	1751.13	1751.13	1751.13	1751.13	1751.13	1751.13	1751.13	1751.13	1751.13	65910.1
Return to Tertiary Care Centre Expenses	664.168	538.605	725.855	627.776	312.435	371.084	987.953	1274.46	180.78	19090	2084.55	4826.58	23469.6	45129.9	35293.3	37364.6
Costs of Using Dialysis Facility in Teritary Care Centre	1974.44	1299.79	2521.47	2008.49	668.464	1316.3	2677.98	3501.48	255.316	2017.77	6172.97	476.59	2917.9	7995.04	8987.12	6689.28
Hospitalization-Related Expenses	4916.84	4916.84	4916.84	4916.84	4916.84	4916.84	4916.84	4916.84	4916.84	4916.84	4916.84	4916.84	4916.84	4916.84	4916.84	4916.84
Nephrology Consultation Costs	11778	11778	11778	11778	11778	11778	11778	11778	11778	11778	11778	11778	11778	11778	11778	11778
Total Annual, Per-Patient Cost	80371.8	82167.8	83856.9	87922.9	90738	90445.5	89434.7	95876.7	103900	111862	116557	117021	139497	157758	212468	215918
REFERENCES
Dialysis Machinery Costs	Komenda, 2012, Kidney International + Author Experience
Consumables and Peripherals Expenses	Komenda, 2012, Kidney International + 600 from contact with Manitoba Renal Program employees for shipping expenses
Human Resource Expenses - Salaries and Wages (Nursing, Allied Health, Etc…)	Manitoba Renal Program Financial Information
Human Resource Expenses - Benefits	Manitoba Renal Program Financial Information
Medical Equipment Costs	Komenda, 2012, Kidney International
Renal Medication Expenses	Komenda, 2012, Kidney International
Dialysis-Related Laboratory Expenses	Komenda, 2012, Kidney International
Facility Costs	Komenda, 2012, Kidney International
Capital Costs	MRP Financial Statements, 40yr useful life, 0 salvage value (Revenue Canada)
Dialysis Transportation Expenses	Komenda, 2012, Kidney International, Contact with Manitoba Health, Contact with Dr. James Zacharias (Director, Local Centre Dialysis Units, Manitoba Renal Program & Winnipeg Regional Health Authority)
Return to Tertiary Care Centre Expenses	Consultation with Manitoba Health (Acute air costs, ambulance costs) + Consultation with service providers (Air travel, hotel, meal expenses)
Costs of Using Dialysis Facility in Teritary Care Centre	Komenda, 2012, Kidney International
Hospitalization-Related Expenses	Komenda, 2012, Kidney International
Nephrology Consultation Costs	Manitoba Physician's Manual 2013
Return to Winnipeg Run Information	Electronic Kidney Health Record
SUMMARY STATISTICS
Mean	117237
Median	99888.5
Q1	89056.7
Q3	122640
StDev	43484.4
Maximum	215918
Minimum	80371.8

## Sheet: CapCost_data
MANITOBA RENAL PROGRAM UP FRONT CAPITAL COSTS
	Number of HD	Year of	Method	Construction		Consultant	MRP Purchased	Equipment,	Project		Land and	Interim
Dialysis Unit	Stations	Construction	(Retrofit vs Newfit)	Cost	Other Cost	Fees	Equipment	Furniture, IT	Administration	Miscellaneous	Servicing	Financing	Total Cost
Unit D	4	2011	Newfit	3989875		475664	108572	113342		25080		94251	4806784
Urban Satellite Unit	10	2011	Newfit	4.24681e+06		438534		623149	20638.2	65000		113277	5.5074e+06
Unit E	6	2011	Newfit	3978505		115648	216374	205670	65553			109962	4691712
Unit F	4	2011	Newfit	4282190		203539	162923	180864	65553			117482	5012551
Unit L	6	2011	Newfit	3887120		486198	226716	132312	38515	44884		101131	4916876
Total Cost													2.49353e+07
													4.98707e+06

## Sheet: Transportation_data
BASELINE 11% Acute Rate
	Unit J	Unit F	Unit M	Unit B	Unit H	Unit D	Unit E	Unit K	Unit I	Unit G	Unit P	Unit L	Unit N	Unit A	Unit O	Unit C		TOTAL	AVERAGE		NOTES
PATIENTS	9	3	18	22	6	7	9	16	7	12	29	11	24	8	33	21		235	14.6875
FLY IN?	NO	YES	NO	NO	YES	NO	NO	YES	YES	NO	NO	NO	NO	NO	YES	YES					Fallback numbers taken from the Manitoba Renal Program's electronic kidney health record.
# of Patient Returns to WINNIPEG	136	66	58	70	7	60	59	262	137	59	179	18	116	5	163	150		1545	96.5625		Rate of acute returns calculated at 11% from a retrospective chart review of satellite dialysis patients.
Rate / PT	15.1111	22	3.22222	3.18182	1.16667	8.57143	6.55556	16.375	19.5714	4.91667	6.17241	1.63636	4.83333	0.625	4.93939	7.14286		N/A	7.87633		Life flight and ambulance costs taken from communication with Manitoba Health.
Rate Acute/Ambulance	0.11	0.11	0.11	0.11	0.11	0.11	0.11	0.11	0.11	0.11	0.11	0.11	0.11	0.11	0.11	0.11
Life Flight Cost	5250	5250	5250	5250	5250	5250	5250	5250	5250	5250	5250	5250	5250	5250	5250	5250
Ambulance Cost	500	500	500	500	500	500	500	500	500	500	500	500	500	500	500	500
Rate Ground Travel	1	0	1	1	0	1	1	0	0	1	1	1	1	1	0	0
Ground Cost	93.2	0	67.6	128.4	0	105.267	107.533	0	0	81.6667	70.3333	152.733	92.6	263.2	0	0
Rate Air Travel	0	1	0	0	1	0	0	1	1	0	0	0	0	0	1	1
Air Cost	0	1086.5	0	0	3766.74	0	0	1803.5	1829	0	0	0	0	0	3478.67	2865.87
Element 1 (Acute Air)	0	637.258	0	0	784.671	0	0	676.692	678.095	0	0	0	0	0	768.827	735.123
Element 2 (Acute Ground)	55	0	55	55	0	55	55	0	0	55	55	55	55	55	0	0
Element 3 (Reg Air)	0	966.985	0	0	3352.4	0	0	1605.12	1627.81	0	0	0	0	0	3096.01	2550.62
Element 4 (Reg Ground)	82.948	0	60.164	114.276	0	93.6873	95.7047	0	0	72.6833	62.5967	135.933	82.414	234.248	0	0
Returns/PT	15.1111	22	3.22222	3.18182	1.16667	8.57143	6.55556	16.375	19.5714	4.91667	6.17241	1.63636	4.83333	0.625	4.93939	7.14286
TOTAL	2084.55	35293.3	371.084	538.605	4826.58	1274.46	987.953	37364.6	45129.9	627.776	725.855	312.435	664.168	180.78	19090	23469.6		PER PATIENT
	18760.9	105880	6679.51	11849.3	28959.5	8921.24	8891.58	597834	315909	7533.32	21049.8	3436.79	15940	1446.24	629969	492862		PER UNIT
SENSITIVITY 0% Acute Rate
	Unit J	Unit F	Unit M	Unit B	Unit H	Unit D	Unit E	Unit K	Unit I	Unit G	Unit P	Unit L	Unit N	Unit A	Unit O	Unit C		TOTAL	AVERAGE
PATIENTS	9	3	18	22	6	7	9	16	7	12	29	11	24	8	33	21		235	14.6875
FLY IN?	NO	YES	NO	NO	YES	NO	NO	YES	YES	NO	NO	NO	NO	NO	YES	YES
# of Patient Returns to WINNIPEG	136	66	58	70	7	60	59	262	137	59	179	18	116	5	163	150		1545	96.5625
Rate / PT	15.1111	22	3.22222	3.18182	1.16667	8.57143	6.55556	16.375	19.5714	4.91667	6.17241	1.63636	4.83333	0.625	4.93939	7.14286		N/A	7.87633
Rate Acute/Ambulance	0	0	0	0	0	0	0	0	0	0	0	0	0	0	0	0
Life Flight Cost	5250	5250	5250	5250	5250	5250	5250	5250	5250	5250	5250	5250	5250	5250	5250	5250
Ambulance Cost	500	500	500	500	500	500	500	500	500	500	500	500	500	500	500	500
Rate Ground Travel	1	0	1	1	0	1	1	0	0	1	1	1	1	1	0	0
Ground Cost	93.2	0	67.6	128.4	0	105.267	107.533	0	0	81.6667	70.3333	152.733	92.6	263.2	0	0
Rate Air Travel	0	1	0	0	1	0	0	1	1	0	0	0	0	0	1	1
Air Cost	0	1086.5	0	0	3766.74	0	0	1803.5	1829	0	0	0	0	0	3478.67	2865.87
Element 1 (Acute Air)	0	0	0	0	0	0	0	0	0	0	0	0	0	0	0	0
Element 2 (Acute Ground)	0	0	0	0	0	0	0	0	0	0	0	0	0	0	0	0
Element 3 (Reg Air)	0	1086.5	0	0	3766.74	0	0	1803.5	1829	0	0	0	0	0	3478.67	2865.87
Element 4 (Reg Ground)	93.2	0	67.6	128.4	0	105.267	107.533	0	0	81.6667	70.3333	152.733	92.6	263.2	0	0
Returns/PT	15.1111	22	3.22222	3.18182	1.16667	8.57143	6.55556	16.375	19.5714	4.91667	6.17241	1.63636	4.83333	0.625	4.93939	7.14286
TOTAL	1408.36	23903	217.822	408.545	4394.53	902.286	704.941	29532.3	35796.1	401.528	434.126	249.927	447.567	164.5	17182.5	20470.5		PER PATIENT
	12675.2	71709	3920.8	8988	26367.2	6316	6344.47	472517	250573	4818.33	12589.7	2749.2	10741.6	1316	567023	429880		PER UNIT
SENSITIVITY 22% Acute Rate
	Unit J	Unit F	Unit M	Unit B	Unit H	Unit D	Unit E	Unit K	Unit I	Unit G	Unit P	Unit L	Unit N	Unit A	Unit O	Unit C		TOTAL	AVERAGE
PATIENTS	9	3	18	22	6	7	9	16	7	12	29	11	24	8	33	21		235	14.6875
FLY IN?	NO	YES	NO	NO	YES	NO	NO	YES	YES	NO	NO	NO	NO	NO	YES	YES
# of Patient Returns to WINNIPEG	136	66	58	70	7	60	59	262	137	59	179	18	116	5	163	150		1545	96.5625
Rate / PT	15.1111	22	3.22222	3.18182	1.16667	8.57143	6.55556	16.375	19.5714	4.91667	6.17241	1.63636	4.83333	0.625	4.93939	7.14286		N/A	7.87633
Rate Acute/Ambulance	0.22	0.22	0.22	0.22	0.22	0.22	0.22	0.22	0.22	0.22	0.22	0.22	0.22	0.22	0.22	0.22
Life Flight Cost	5250	5250	5250	5250	5250	5250	5250	5250	5250	5250	5250	5250	5250	5250	5250	5250
Ambulance Cost	500	500	500	500	500	500	500	500	500	500	500	500	500	500	500	500
Rate Ground Travel	1	0	1	1	0	1	1	0	0	1	1	1	1	1	0	0
Ground Cost	93.2	0	67.6	128.4	0	105.267	107.533	0	0	81.6667	70.3333	152.733	92.6	263.2	0	0
Rate Air Travel	0	1	0	0	1	0	0	1	1	0	0	0	0	0	1	1
Air Cost	0	1086.5	0	0	3766.74	0	0	1803.5	1829	0	0	0	0	0	3478.67	2865.87
Element 1 (Acute Air)	0	1274.52	0	0	1569.34	0	0	1353.38	1356.19	0	0	0	0	0	1537.65	1470.25
Element 2 (Acute Ground)	110	0	110	110	0	110	110	0	0	110	110	110	110	110	0	0
Element 3 (Reg Air)	0	847.47	0	0	2938.06	0	0	1406.73	1426.62	0	0	0	0	0	2713.36	2235.38
Element 4 (Reg Ground)	72.696	0	52.728	100.152	0	82.108	83.876	0	0	63.7	54.86	119.132	72.228	205.296	0	0
Returns/PT	15.1111	22	3.22222	3.18182	1.16667	8.57143	6.55556	16.375	19.5714	4.91667	6.17241	1.63636	4.83333	0.625	4.93939	7.14286
TOTAL	2760.74	46683.7	524.346	668.665	5258.63	1646.64	1270.96	45196.9	54463.6	854.025	1017.58	374.943	880.769	197.06	20997.4	26468.7		PER PATIENT
	24846.7	140051	9438.22	14710.6	31551.8	11526.5	11438.7	723150	381245	10248.3	29509.9	4124.38	21138.4	1576.48	692915	555843		PER UNIT

## Sheet: LitReview_data
		YEAR	CUR	ADJUSTED CAN	ADJUSTED 2013 CAN	Source			2010 CAN/US EXCHANGE	1.02994	Average annual exchange rate from BoC
Total Cost of ICHD	44801	2010	USD	46142.3	48637.5	Komenda et al, 2012 Kidney International			2013-2010 Medical CPI Growth	1.05408	Taken from http://www.statcan.gc.ca/tables-tableaux/sum-som/l01/cst01/econ161a-eng.htm
Machine Costs	1429	2010	USD	1471.78	1551.37	Komenda et al, 2012 Kidney International
Consumables/Peripherals	5510	2010	USD	5674.96	5981.85	Komenda et al, 2012 Kidney International
Medical Equipment	390	2010	USD	401.676	423.398	Komenda et al, 2012 Kidney International
Renal Medication	7312	2010	USD	7530.91	7938.17	Komenda et al, 2012 Kidney International
Dialysis-Related Lab	1071	2010	USD	1103.06	1162.72	Komenda et al, 2012 Kidney International
Facility Costs	10624	2010	USD	10942.1	11533.8	Komenda et al, 2012 Kidney International
Hospitalization	4529	2010	USD	4664.59	4916.84	Komenda et al, 2012 Kidney International
Dialysis Transport (Excluding Island Lake)	1613	2010	USD	1661.29	1751.13	Komenda et al, 2012 Kidney International
Nephrology Costs	11778	2013	CAD	11778	11778	Manitoba Phyisicans Manual
REFERENCES
Dialysis Machinery Costs	Komenda, 2012, Kidney International + Author Experience
Consumables and Peripherals Expenses	Komenda, 2012, Kidney International + 600 from contact with Manitoba Renal Program employees for shipping expenses
Human Resource Expenses - Salaries and Wages (Nursing, Allied Health, Etc…)	Manitoba Renal Program Financial Information
Human Resource Expenses - Benefits	Manitoba Renal Program Financial Information
Medical Equipment Costs	Komenda, 2012, Kidney International
Renal Medication Expenses	Komenda, 2012, Kidney International
Dialysis-Related Laboratory Expenses	Komenda, 2012, Kidney International
Facility Costs	Komenda, 2012, Kidney International
Capital Costs	MRP Financial Statements, 40yr useful life, 0 salvage value (Revenue Canada)
Dialysis Transportation Expenses	Komenda, 2012, Kidney International, Contact with Manitoba Health, Contact with Dr. James Zacharias (Director, Local Centre Dialysis Units, Manitoba Renal Program & Winnipeg Regional Health Authority)
Return to Tertiary Care Centre Expenses	Consultation with Manitoba Health (Acute air costs, ambulance costs) + Consultation with service providers (Air travel, hotel, meal expenses)
Costs of Using Dialysis Facility in Teritary Care Centre	Komenda, 2012, Kidney International
Hospitalization-Related Expenses	Komenda, 2012, Kidney International
Nephrology Consultation Costs	Manitoba Physician's Manual 2013
Return to Winnipeg Run Information	Electronic Kidney Health Record

## Sheet: HumanRes_data
																																CONTROL PANEL
																																Assumed Rate of Inflation	0.0188469	Taken from http://www.statcan.gc.ca/tables-tableaux/sum-som/l01/cst01/econ161a-eng.htm
																																Inflated Year	2013
All inflation adjusted number moved to the year ending 2013.																					Summary Measures
Year Ending	2007	Per Treatment	Per Station Year	Per Patient Year	2008	Per Treatment	Per Station Year	Per Patient Year	2009	Per Treatment	Per Station Year	Per Patient Year	2010	Per Treatment	Per Station Year	Per Patient Year	2011	Per Treatment	Per Station Year	Per Patient Year	Mean Per Treatment Cost	Median Per Treatment Cost	Std. Dev	Mean Per Station Year Cost	Median Per Station Year Cost	Std. Dev	Mean Per Patient Year Cost	Median Per Patient Year Cost	Std. Dev
Period	2006-2007				2007-2008				2008-2009				2009-2010				2010-2011
	LCDU UNIT J																				LCDU UNIT J
Hemodialysis Treatments	3011				2815				2576				3075				2683
Stations	10				10				10				10				10
Patients	20				20				20				20				20
Salaries	357528	118.741	35752.8	17876.4	374308	132.969	37430.8	18715.4	430657	167.18	43065.7	21532.8	507222	164.95	50722.2	25361.1	525362	195.811	52536.2	26268.1	155.93	164.95	30.4496	43901.5	43065.7	7583.7	21950.8	21532.8	3791.85
Salaries (infl adj)	399911	132.817	39991.1	19995.6	410936	145.981	41093.6	20546.8	464052	180.145	46405.2	23202.6	536445	174.453	53644.5	26822.2	545352	203.262	54535.2	27267.6	167.331	174.453	28.0758	47133.9	46405.2	6804.44	23567	23202.6	3402.22
Benefits	64663.8	21.4759	6466.38	3233.19	65908.9	23.4135	6590.89	3295.44	63686.5	24.723	6368.65	3184.32	77256.1	25.1239	7725.61	3862.8	80956.4	30.1738	8095.64	4047.82	24.982	24.723	3.23247	7049.43	6590.89	800.848	3524.72	3295.44	400.424
Benefits (infl adj)	72329.4	24.0217	7232.94	3616.47	72358.4	25.7046	7235.84	3617.92	68625.1	26.6402	6862.51	3431.26	81707	26.5714	8170.7	4085.35	84036.7	31.3219	8403.67	4201.83	26.852	26.5714	2.7125	7581.13	7235.84	667.278	3790.57	3617.92	333.639
Overtime	7206	2.39322	720.6	360.3	2307	0.819538	230.7	115.35	4467	1.73408	446.7	223.35	3153	1.02537	315.3	157.65	616	0.229594	61.6	30.8	1.24036	1.02537	0.839319	354.98	315.3	247.579	177.49	157.65	123.79
Overtime (infl adj)	8060.24	2.67693	806.024	403.012	2532.75	0.899734	253.275	126.637	4813.4	1.86855	481.34	240.67	3334.65	1.08444	333.465	166.733	639.438	0.23833	63.9438	31.9719	1.3536	1.08444	0.940565	387.61	333.465	278.205	193.805	166.733	139.103
Benefits-Overtime	57457.8	19.0826	5745.78	2872.89	63601.9	22.5939	6360.19	3180.09	59219.5	22.9889	5921.95	2960.97	74103.1	24.0986	7410.31	3705.15	80340.4	29.9442	8034.04	4017.02	23.7417	22.9889	3.94302	6694.45	6360.19	989.369	3347.23	3180.09	494.684
Benefit/Salary Ratio	0.180864				0.176082				0.147882				0.152312				0.154096
Ratio (no O/T)	0.160709				0.169919				0.13751				0.146096				0.152924
	LCDU UNIT M																				LCDU UNIT M
Hemodialysis Treatments	3708				3847				3512				3106				3142
Stations	7				7				7				7				7
Patients	24				26				22				19				19
Salaries	500711	135.035	71530.1	20863	550759	143.166	78679.9	21183	573883	163.406	81983.3	26085.6	564381	181.707	80625.9	29704.3	600103	190.994	85729	31584.4	162.862	163.406	24.0265	79709.6	80625.9	5248.96	25884	26085.6	4858.99
Salaries (infl adj)	560068	151.043	80009.7	23336.2	604653	157.175	86379	23255.9	618385	176.078	88340.8	28108.4	596897	192.175	85271	31415.6	622936	198.261	88990.9	32786.1	174.947	176.078	20.7899	85798.3	86379	3563	27780.4	28108.4	4432.89
Benefits	88799	23.948	12685.6	3699.96	98630	25.6382	14090	3793.46	101826	28.9937	14546.6	4628.45	108658	34.9833	15522.6	5718.84	120502	38.352	17214.6	6342.21	30.383	28.9937	6.13435	14811.9	14546.6	1687.51	4836.59	4628.45	1169.26
Benefits (infl adj)	99325.7	26.7869	14189.4	4138.57	108281	28.147	15468.8	4164.67	109722	31.2421	15674.6	4987.37	114918	36.9988	16416.9	6048.32	125087	39.8113	17869.6	6583.53	32.5972	31.2421	5.63066	15923.8	15674.6	1351.53	5184.49	4987.37	1104.12
Overtime	0	0	0	0	0	0	0	0	0	0	0	0	0	0	0	0	0	0	0	0	0	0	0	0	0	0	0	0	0
Overtime (infl adj)	0	0	0	0	0	0	0	0	0	0	0	0	0	0	0	0	0	0	0	0	0	0	0	0	0	0	0	0	0
Benefits-Overtime	88799	23.948	12685.6	3699.96	98630	25.6382	14090	3793.46	101826	28.9937	14546.6	4628.45	108658	34.9833	15522.6	5718.84	120502	38.352	17214.6	6342.21	30.383	28.9937	6.13435	14811.9	14546.6	1687.51	4836.59	4628.45	1169.26
Benefit/Salary Ratio	0.177346				0.17908				0.177433				0.192526				0.200802
Ratio (no O/T)	0.177346				0.169919				0.13751				0.146096				0.152924
	LCDU UNIT H																				LCDU UNIT H - FLY IN
Hemodialysis Treatments	754				781				798				601				586
Stations	2				2				2				2				4
Patients	31				13				29				6				14
Salaries	156355	207.367	78177.5	5043.71	178138	228.09	89069	13702.9	221934	278.113	110967	7652.9	270631	450.301	135316	45105.2	215244	367.311	53811	15374.6	306.236	278.113	101.437	93468	89069	31157.9	17375.9	13702.9	16070.4
Salaries (infl adj)	174890	231.95	87445.1	5641.62	195570	250.409	97784.8	15043.8	239144	299.679	119572	8246.35	286223	476.244	143111	47703.8	223434	381.286	55858.5	15959.6	327.914	299.679	101.074	100754	97784.8	32976.6	18519	15043.8	16894.8
Benefits	23082	30.6127	11541	744.581	23561	30.1677	11780.5	1812.38	29958	37.5414	14979	1033.03	37772	62.8486	18886	6295.33	29883	50.9949	7470.75	2134.5	42.4331	37.5414	14.1791	12931.5	11780.5	4263.99	2403.97	1812.38	2247.13
Benefits (infl adj)	25818.3	34.2417	12909.1	832.847	25866.5	33.1198	12933.3	1989.73	32281.1	40.4525	16140.6	1113.14	39948.2	66.4695	19974.1	6658.03	31020	52.9352	7755.01	2215.72	45.4437	40.4525	14.1464	13942.4	12933.3	4516.16	2561.89	1989.73	2361.88
Overtime	0	0	0	0	0	0	0	0	0	0	0	0	0	0	0	0	0	0	0	0	0	0	0	0	0	0	0	0	0
Overtime (infl adj)	0	0	0	0	0	0	0	0	0	0	0	0	0	0	0	0	0	0	0	0	0	0	0	0	0	0	0	0	0
Benefits-Overtime	23082	30.6127	11541	744.581	23561	30.1677	11780.5	1812.38	29958	37.5414	14979	1033.03	37772	62.8486	18886	6295.33	29883	50.9949	7470.75	2134.5	42.4331	37.5414	14.1791	12931.5	11780.5	4263.99	2403.97	1812.38	2247.13
Benefit/Salary Ratio	0.147626				0.132263				0.134986				0.13957				0.138833
Ratio (no O/T)	0.147626				0.132263				0.134986				0.13957				0.138833
	LCDU UNIT O																				LCDU UNIT O - FLY IN
	2434				2429				2731				3167				4166
Stations	4				4				4				10				10
Patients	36				47				58				27				29
Salaries	355765	146.165	88941.2	9882.36	393468	161.988	98367	8371.66	616641	225.793	154160	10631.7	902397	284.937	90239.7	33422.1	952110	228.543	95211	32831.4	209.485	225.793	56.0974	105384	95211	27529.8	19027.9	10631.7	12897.9
Salaries (infl adj)	397939	163.492	99484.8	11053.9	431971	177.839	107993	9190.86	664459	243.302	166115	11456.2	954387	301.354	95438.7	35347.7	988337	237.239	98833.7	34080.6	224.645	237.239	55.501	113573	99484.8	29733.6	20225.8	11456.2	13261.1
Benefits	46338	19.0378	11584.5	1287.17	47295	19.471	11823.8	1006.28	78942	28.9059	19735.5	1361.07	127841	40.3666	12784.1	4734.85	127241	30.5427	12724.1	4387.62	27.6648	28.9059	8.84198	13730.4	12724.1	3398.88	2555.4	1361.07	1839.95
Benefits (infl adj)	51831.2	21.2946	12957.8	1439.75	51923	21.3763	12980.8	1104.75	85063.6	31.1474	21265.9	1466.61	135206	42.6922	13520.6	5007.64	132082	31.7048	13208.2	4554.57	29.6431	31.1474	8.87173	14786.7	13208.2	3629.08	2714.66	1466.61	1898.54
Overtime	0	0	0	0	0	0	0	0	0	0	0	0	0	0	0	0	0	0	0	0	0	0	0	0	0	0	0	0	0
Overtime (infl adj)	0	0	0	0	0	0	0	0	0	0	0	0	0	0	0	0	0	0	0	0	0	0	0	0	0	0	0	0	0
Benefits-Overtime	46338	19.0378	11584.5	1287.17	47295	19.471	11823.8	1006.28	78942	28.9059	19735.5	1361.07	127841	40.3666	12784.1	4734.85	127241	30.5427	12724.1	4387.62	27.6648	28.9059	8.84198	13730.4	12724.1	3398.88	2555.4	1361.07	1839.95
Benefit/Salary Ratio	0.130249				0.1202				0.128019				0.141668				0.133641
Ratio (no O/T)	0.130249				0.1202				0.128019				0.141668				0.133641
	LCDU UNIT K																				LCDU UNIT K - FLY IN
Hemodialysis Treatments	1787				2090				1756				1435				1532
Stations	6				6				6				6				6
Patients	16				16				14				11				12
Salaries	668385	374.026	111397	41774	652644	312.27	108774	40790.2	554506	315.778	92417.6	39607.6	538444	375.222	89740.7	48949.5	741732	484.159	123622	61811	372.291	374.026	69.5025	105190	108774	14079.5	46586.5	41774	9257.85
Salaries (infl adj)	747619	418.365	124603	46726.2	716508	342.827	119418	44781.7	597505	340.265	99584.2	42679	569465	396.84	94910.9	51769.6	769954	502.581	128326	64162.9	400.176	396.84	66.5339	113368	119418	15142.8	50023.9	46726.2	8591.58
Benefits	82477.3	46.1541	13746.2	5154.83	88654.8	42.4186	14775.8	5540.92	75909	43.2283	12651.5	5422.07	75331	52.4955	12555.2	6848.27	108296	70.6893	18049.3	9024.67	50.9971	46.1541	11.6986	14355.6	13746.2	2254.83	6398.15	5540.92	1607.37
Benefits (infl adj)	92254.6	51.6254	15375.8	5765.91	97330	46.5694	16221.7	6083.13	81795.4	46.5805	13632.6	5842.53	79671.1	55.5199	13278.5	7242.82	112417	73.379	18736.1	9368.05	54.7348	51.6254	11.0799	15448.9	15375.8	2203.28	6860.49	6083.13	1522.55
Overtime	0	0	0	0	0	0	0	0	0	0	0	0	0	0	0	0	0	0	0	0	0	0	0	0	0	0	0	0	0
Overtime (infl adj)	0	0	0	0	0	0	0	0	0	0	0	0	0	0	0	0	0	0	0	0	0	0	0	0	0	0	0	0	0
Benefits-Overtime	82477.3	46.1541	13746.2	5154.83	88654.8	42.4186	14775.8	5540.92	75909	43.2283	12651.5	5422.07	75331	52.4955	12555.2	6848.27	108296	70.6893	18049.3	9024.67	50.9971	46.1541	11.6986	14355.6	13746.2	2254.83	6398.15	5540.92	1607.37
Benefit/Salary Ratio	0.123398				0.135839				0.136895				0.139905				0.146004
Ratio (no O/T)	0.123398				0.135839				0.136895				0.139905				0.146004
	LCDU UNIT G																				LCDU UNIT G
Hemodialysis Treatments	1171				1459				1675				1533				1726
Stations	6				6				6				6				6
Patients	8				10				11				11				12
Salaries	220346	188.169	36724.3	27543.2	281086	192.657	46847.7	28108.6	300745	179.549	50124.2	27340.5	342348	223.319	57058	31122.5	317046	183.688	52841	26420.5	193.476	188.169	17.3867	48719	50124.2	7679.16	28107.1	27543.2	1791.87
Salaries (infl adj)	246467	210.476	41077.8	30808.4	308591	211.509	51431.9	30859.1	324067	193.473	54011.1	29460.6	362072	236.185	60345.3	32915.6	329109	190.677	54851.6	27425.8	208.464	210.476	18.1857	52343.5	54011.1	7086.01	30293.9	30808.4	2023.49
Benefits	43948	37.5303	7324.67	5493.5	51844	35.5339	8640.67	5184.4	53058	31.6764	8843	4823.45	62655	40.8708	10442.5	5695.91	60622	35.1228	10103.7	5051.83	36.1469	35.5339	3.37784	9070.9	8843	1248.43	5249.82	5184.4	347.722
Benefits (infl adj)	49157.8	41.9794	8192.97	6144.73	56917.2	39.0111	9486.19	5691.72	57172.4	34.1328	9528.74	5197.49	66264.7	43.2255	11044.1	6024.07	62928.6	36.4592	10488.1	5244.05	38.9616	39.0111	3.7706	9748.03	9528.74	1091.15	5660.41	5691.72	434.58
Overtime	0	0	0	0	0	0	0	0	0	0	0	0	0	0	0	0	0	0	0	0	0	0	0	0	0	0	0	0	0
Overtime (infl adj)	0	0	0	0	0	0	0	0	0	0	0	0	0	0	0	0	0	0	0	0	0	0	0	0	0	0	0	0	0
Benefits-Overtime	43948	37.5303	7324.67	5493.5	51844	35.5339	8640.67	5184.4	53058	31.6764	8843	4823.45	62655	40.8708	10442.5	5695.91	60622	35.1228	10103.7	5051.83	36.1469	35.5339	3.37784	9070.9	8843	1248.43	5249.82	5184.4	347.722
Benefit/Salary Ratio	0.19945				0.184442				0.176422				0.183016				0.191209
Ratio (no O/T)	0.19945				0.184442				0.176422				0.183016				0.191209
	LCDU UNIT P																				LCDU UNIT P
Hemodialysis Treatments	3477				3235				3482				3886				4092
Stations	7				7				7				7				7
Patients	22				19				25				26				28
Salaries	566210	162.844	80887.1	25736.8	566059	174.98	80865.6	29792.6	597334	171.549	85333.4	23893.3	684271	176.086	97753	26318.1	724364	177.019	103481	25870.1	172.496	174.98	5.77865	89663.9	85333.4	10362.5	26322.2	25870.1	2149.99
Salaries (infl adj)	633331	182.149	90475.9	28787.8	621450	192.102	88778.6	32707.9	643654	184.852	91950.6	25746.2	723694	186.231	103385	27834.4	751925	183.755	107418	26854.5	185.818	184.852	3.81815	96401.6	91950.6	8413.67	28386.1	27834.4	2667.34
Benefits	100168	28.8088	14309.7	4553.1	101825	31.476	14546.4	5359.2	106462	30.575	15208.9	4258.49	131603	33.866	18800.5	5061.67	136476	33.3519	19496.6	4874.14	31.6155	31.476	2.06516	16472.4	15208.9	2477.32	4821.32	4874.14	429.706
Benefits (infl adj)	112043	32.2239	16006.1	5092.85	111789	34.556	15969.8	5883.62	114718	32.946	16388.3	4588.72	139185	35.8171	19883.6	5353.29	141669	34.6209	20238.4	5059.59	34.0328	34.556	1.43672	17697.2	16388.3	2167.66	5195.61	5092.85	473.18
Overtime	0	0	0	0	0	0	0	0	0	0	0	0	0	0	0	0	0	0	0	0	0	0	0	0	0	0	0	0	0
Overtime (infl adj)	0	0	0	0	0	0	0	0	0	0	0	0	0	0	0	0	0	0	0	0	0	0	0	0	0	0	0	0	0
Benefits-Overtime	100168	28.8088	14309.7	4553.1	101825	31.476	14546.4	5359.2	106462	30.575	15208.9	4258.49	131603	33.866	18800.5	5061.67	136476	33.3519	19496.6	4874.14	31.6155	31.476	2.06516	16472.4	15208.9	2477.32	4821.32	4874.14	429.706
Benefit/Salary Ratio	0.17691				0.179884				0.178229				0.192326				0.188408
Ratio (no O/T)	0.17691				0.179884				0.178229				0.192326				0.188408
	LCDU UNIT N																				LCDU UNIT N
Hemodialysis Treatments	1889				2593				3562				3319				3727
Stations	6				6				6				6				6
Patients	12				18				24				24				24
Salaries	226865	120.098	37810.9	18905.5	384534	148.297	64089.1	21363	595751	167.252	99291.9	24823	625929	188.59	104321	26080.4	661198	177.408	110200	27549.9	160.329	167.252	26.933	83142.6	99291.9	31062.1	23744.3	24823	3542.18
Salaries (infl adj)	253759	134.335	42293.2	21146.6	422163	162.809	70360.5	23453.5	641949	180.222	106992	26747.9	661990	199.455	110332	27582.9	686356	184.158	114393	28598.2	172.196	180.222	24.86	88873.9	106992	31434.1	25505.8	26747.9	3107.83
Benefits	44880.4	23.7588	7480.07	3740.03	67257.1	25.9379	11209.5	3736.5	103578	29.0787	17263.1	4315.77	113483	34.1918	18913.8	4728.44	122586	32.8912	20430.9	5107.74	29.1717	29.0787	4.43852	15059.5	17263.1	5496.22	4325.7	4315.77	604.987
Benefits (infl adj)	50200.8	26.5753	8366.8	4183.4	73838.5	28.4761	12306.4	4102.14	111611	31.3337	18601.8	4650.44	120021	36.1617	20003.5	5000.86	127250	34.1427	21208.3	5302.08	31.3379	31.3337	3.93727	16097.4	18601.8	5517.8	4647.78	4650.44	516.275
Overtime	4047.05	2.14243	674.508	337.254	6467.12	2.49407	1077.85	359.284	32155.9	9.02748	5359.32	1339.83	19497.2	5.8744	3249.53	812.381	28535.4	7.6564	4755.9	1188.98	5.43896	5.8744	3.06283	3023.42	3249.53	2110.19	807.545	812.381	461.235
Overtime (infl adj)	4526.81	2.39641	754.468	377.234	7099.96	2.73812	1183.33	394.442	34649.5	9.72753	5774.91	1443.73	20620.4	6.21285	3436.74	859.185	29621.2	7.94772	4936.86	1234.21	5.80453	6.21285	3.20812	3217.26	3436.74	2221.99	861.761	859.185	482.329
Benefits-Overtime	40833.4	21.6164	6805.56	3402.78	60790	23.4439	10131.7	3377.22	71422.6	20.0513	11903.8	2975.94	93985.5	28.3174	15664.3	3916.06	94050.3	25.2348	15675	3918.76	23.7328	23.4439	3.2168	12036.1	11903.8	3788.41	3518.15	3402.78	401.866
Benefit/Salary Ratio	0.197828				0.174905				0.173862				0.181303				0.185399
Ratio (no O/T)	0.179989				0.158087				0.119887				0.150154				0.142242
Benefit-Salary Ratio (Nonfly)	0.18648				0.178879				0.170766				0.180297				0.183983	0.139493			Per Treatment			Per Station Year			Per Patient Year
Benefit-Salary Ratio (FLY-IN)	0.133757				0.129434				0.1333				0.140381		Staffing Costs		Estimates - Means				232.686	STDEV		87280.9	STDEV		28037.7	STDEV
																	Estimates - Medians				197.141	85.5514		92637.7	25280.4		26643.1	9759.23
Benefit-Salary Ratio (Nonfly)	0.180081														Benefits		Estimates - Means				36.7004			13903.2			4576.99
Benefit-Salary Ratio (FLY-IN)	0.135273																Estimates - Medians				33.315	9.30673		15117.8	3457.86		4916.14	1478.04
															Staffing Costs		Estimates - Means (Fly-In LCDU)							109232	Stdev
																	Estimates - Medians (Fly-In LCDU)							113368	7342.47
															Staffing Costs		Estimates - Means (NON-FLY LCDU)							74110.2	STDEV		27106.7	STDEV
																	Estimates - Medians (NON-FLY LCDU)							85798.3	22655		27780.4	2614.47

## Sheet: Sensitivity HumanRes
AVERAGING OF THE YEAR ENDED 2013 (increase HR 25%)
	Unit N	Unit B	Unit P	Unit G	Unit L	Unit M	Unit E	Unit D	Unit A	Unit O	Unit J	Unit H	Unit C	Unit I	Unit F	Unit K		TOTALS
Is the unit accessible primarily by air?	NO	NO	NO	NO	NO	NO	NO	NO	NO	YES	NO	YES	YES	YES	YES	YES
Number of stations/unit	6	6.5	9	6	5.33333	7	6	4	4	10	10	4	10	4	4	6		101.833
Number of patients/unit	22.5	22.25	29.25	11.5833	9.66667	19.3333	11.5	7.66667	9.16667	32.9167	11.4167	6.41667	22.0833	7.16667	3.58333	15.25		241.75
Operating capacity	24	26	34	12	7.5	24	12	4	9.66667	32	20	8	24	8	4	16		265.167
Physical capacity	36	39	54	36	32	42	36	24	24	60	60	24	60	24	24	36		611
Days/week the unit is in operation	6	6	6	3	3	6	3	3	6	6	3	3	6	3	3	6
Operating efficiency	0.9375	0.860615	0.866071	0.965278	1.4375	0.805556	0.958333	1.91667	0.95	1.02865	0.570833	0.802083	0.920139	0.895833	0.895833	0.953125
Shifts/day	2	2	1.88889	2	1.41667	1.71429	2	1	1.20833	1.6	2	2	1.2	2	1	1.33333
Number of Annual (2013) Returns/Trips to Winnipeg/patient	4.83333	3.18182	6.17241	4.91667	1.63636	3.22222	6.55556	8.57143	0.625	4.93939	15.1111	1.16667	7.14286	19.5714	22	16.375
Dialysis Machinery Costs	2485.94	2723.28	2874.71	4830.41	5206.5	3425.2	4889.18	4875.74	4123.67	2829.79	8568.51	5854.59	4232.7	5226.65	10859.6	3686.94
Consumables and Peripherals Expenses	6581.85	6581.85	6581.85	6581.85	6581.85	6581.85	6581.85	6581.85	6581.85	6581.85	6581.85	6581.85	6581.85	6581.85	6581.85	6581.85
Human Resource Expenses - Salaries and Wages (Nursing, Allied Health, Etc…)	24740.7	27102.8	28609.8	24036.7	25908.2	34088.4	24329.1	24262.3	41039.8	41509.4	42637.9	42939.6	62088.2	38334.1	79648.3	54082.7
Human Resource Expenses - Benefits	3564.25	3904.55	4121.66	3462.84	3732.45	4910.93	3504.96	3495.33	5912.38	4492.09	6142.61	4646.86	6719.09	4148.46	8619.41	5852.75
Medical Equipment Costs	678.458	743.233	784.561	1318.31	1420.95	934.799	1334.34	1330.68	1125.43	772.302	2338.5	1597.82	1155.18	1426.45	2963.78	1006.23
Renal Medication Expenses	7938.17	7938.17	7938.17	7938.17	7938.17	7938.17	7938.17	7938.17	7938.17	7938.17	7938.17	7938.17	7938.17	7938.17	7938.17	7938.17
Dialysis-Related Laboratory Expenses	1162.72	1162.72	1162.72	1162.72	1162.72	1162.72	1162.72	1162.72	1162.72	1162.72	1162.72	1162.72	1162.72	1162.72	1162.72	1162.72
Facility Costs	11533.8	11533.8	11533.8	11533.8	11533.8	11533.8	11533.8	11533.8	11533.8	11533.8	11533.8	11533.8	11533.8	11533.8	11533.8	11533.8
Capital Costs	5549.54	5613.64	4278.28	10783.3	13008.1	6553.99	10914.5	16326.7	13808.4	3790.29	11476.9	19604.4	5669.37	17501.7	36364	8230.62
Dialysis Transportation Expenses	1751.13	1751.13	1751.13	1751.13	1751.13	1751.13	1751.13	1751.13	1751.13	1751.13	1751.13	1751.13	1751.13	1751.13	1751.13	65910.1
Return to Tertiary Care Centre Expenses	664.168	538.605	725.855	627.776	312.435	371.084	987.953	1274.46	180.78	19090	2084.55	4826.58	23469.6	45129.9	35293.3	37364.6
Costs of Using Dialysis Facility in Teritary Care Centre	1974.44	1299.79	2521.47	2008.49	668.464	1316.3	2677.98	3501.48	255.316	2017.77	6172.97	476.59	2917.9	7995.04	8987.12	6689.28
Hospitalization-Related Expenses	4916.84	4916.84	4916.84	4916.84	4916.84	4916.84	4916.84	4916.84	4916.84	4916.84	4916.84	4916.84	4916.84	4916.84	4916.84	4916.84		MAX	MIN	MEAN	SD	MEDIAN	Q1	Q3
Nephrology Consultation Costs	11778	11778	11778	11778	11778	11778	11778	11778	11778	11778	11778	11778	11778	11778	11778	11778
Total Annual, Per-Patient Cost	85320	87588.3	89578.9	92730.3	95919.6	97263.2	94300.5	100729	112108	120164	125084	125609	151915	165425	228398	226735		228398	85320	124929	46192.5	106419	93907.9	132185
AVERAGING OF THE YEAR ENDED 2013 (decrease HR 25%)
	Unit N	Unit B	Unit P	Unit G	Unit L	Unit M	Unit E	Unit D	Unit A	Unit O	Unit J	Unit H	Unit C	Unit I	Unit F	Unit K		TOTALS
Is the unit accessible primarily by air?	NO	NO	NO	NO	NO	NO	NO	NO	NO	YES	NO	YES	YES	YES	YES	YES
Number of stations/unit	6	6.5	9	6	5.33333	7	6	4	4	10	10	4	10	4	4	6		101.833
Number of patients/unit	22.5	22.25	29.25	11.5833	9.66667	19.3333	11.5	7.66667	9.16667	32.9167	11.4167	6.41667	22.0833	7.16667	3.58333	15.25		241.75
Operating capacity	24	26	34	12	7.5	24	12	4	9.66667	32	20	8	24	8	4	16		265.167
Physical capacity	36	39	54	36	32	42	36	24	24	60	60	24	60	24	24	36		611
Days/week the unit is in operation	6	6	6	3	3	6	3	3	6	6	3	3	6	3	3	6
Operating efficiency	0.9375	0.860615	0.866071	0.965278	1.4375	0.805556	0.958333	1.91667	0.95	1.02865	0.570833	0.802083	0.920139	0.895833	0.895833	0.953125
Shifts/day	2	2	1.88889	2	1.41667	1.71429	2	1	1.20833	1.6	2	2	1.2	2	1	1.33333
Number of Annual (2013) Returns/Trips to Winnipeg/patient	4.83333	3.18182	6.17241	4.91667	1.63636	3.22222	6.55556	8.57143	0.625	4.93939	15.1111	1.16667	7.14286	19.5714	22	16.375
Dialysis Machinery Costs	2659.5	4654.12	3723.29	3102.75	2428.24	5318.99	9308.24	8462.03	4654.12	2908.82	4654.12	4296.11	3878.43	4654.12	4072.35	4654.12
Consumables and Peripherals Expenses	6581.85	6581.85	6581.85	6581.85	6581.85	6581.85	6581.85	6581.85	6581.85	6581.85	6581.85	6581.85	6581.85	6581.85	6581.85	6581.85
Human Resource Expenses - Salaries and Wages (Nursing, Allied Health, Etc…)	14844.4	16261.7	17165.9	14422	15544.9	20453	14597.5	14557.4	24623.9	24905.7	25582.8	25763.8	37252.9	23000.5	47789	32449.6
Human Resource Expenses - Benefits	3564.25	3904.55	4121.66	3462.84	3732.45	4910.93	3504.96	3495.33	5912.38	4492.09	6142.61	4646.86	6719.09	4148.46	8619.41	5852.75
Medical Equipment Costs	678.458	743.233	784.561	1318.31	1420.95	934.799	1334.34	1330.68	1125.43	772.302	2338.5	1597.82	1155.18	1426.45	2963.78	1006.23
Renal Medication Expenses	7938.17	7938.17	7938.17	7938.17	7938.17	7938.17	7938.17	7938.17	7938.17	7938.17	7938.17	7938.17	7938.17	7938.17	7938.17	7938.17
Dialysis-Related Laboratory Expenses	1162.72	1162.72	1162.72	1162.72	1162.72	1162.72	1162.72	1162.72	1162.72	1162.72	1162.72	1162.72	1162.72	1162.72	1162.72	1162.72
Facility Costs	11533.8	11533.8	11533.8	11533.8	11533.8	11533.8	11533.8	11533.8	11533.8	11533.8	11533.8	11533.8	11533.8	11533.8	11533.8	11533.8
Capital Costs	5549.54	5613.64	4278.28	10783.3	13008.1	6553.99	10914.5	16326.7	13808.4	3790.29	11476.9	19604.4	5669.37	17501.7	36364	8230.62
Dialysis Transportation Expenses	1751.13	1751.13	1751.13	1751.13	1751.13	1751.13	1751.13	1751.13	1751.13	1751.13	1751.13	1751.13	1751.13	1751.13	1751.13	65910.1
Return to Tertiary Care Centre Expenses	664.168	538.605	725.855	627.776	312.435	371.084	987.953	1274.46	180.78	19090	2084.55	4826.58	23469.6	45129.9	35293.3	37364.6
Costs of Using Dialysis Facility in Teritary Care Centre	1974.44	1299.79	2521.47	2008.49	668.464	1316.3	2677.98	3501.48	255.316	2017.77	6172.97	476.59	2917.9	7995.04	8987.12	6689.28
Hospitalization-Related Expenses	4916.84	4916.84	4916.84	4916.84	4916.84	4916.84	4916.84	4916.84	4916.84	4916.84	4916.84	4916.84	4916.84	4916.84	4916.84	4916.84		MAX	MIN	MEAN	SD	MEDIAN	Q1	Q3
Nephrology Consultation Costs	11778	11778	11778	11778	11778	11778	11778	11778	11778	11778	11778	11778	11778	11778	11778	11778
Total Annual, Per-Patient Cost	75597.3	78678.1	78983.5	81387.9	82778.1	85521.6	88987.9	94610.5	96222.7	103639	104115	106875	126725	149519	189751	206069		206069	75597.3	109341	39717.8	95416.6	82430.5	111837

## Sheet: Sensitivity CapCosts
AVERAGING OF THE YEAR ENDED 2013 (increase CC 25%)
	Unit N	Unit B	Unit P	Unit G	Unit L	Unit M	Unit E	Unit D	Unit A	Unit O	Unit J	Unit H	Unit C	Unit I	Unit F	Unit K		TOTALS
Is the unit accessible primarily by air?	NO	NO	NO	NO	NO	NO	NO	NO	NO	YES	NO	YES	YES	YES	YES	YES
Number of stations/unit	6	6.5	9	6	5.33333	7	6	4	4	10	10	4	10	4	4	6		101.833
Number of patients/unit	22.5	22.25	29.25	11.5833	9.66667	19.3333	11.5	7.66667	9.16667	32.9167	11.4167	6.41667	22.0833	7.16667	3.58333	15.25		241.75
Operating capacity	24	26	34	12	7.5	24	12	4	9.66667	32	20	8	24	8	4	16		265.167
Physical capacity	36	39	54	36	32	42	36	24	24	60	60	24	60	24	24	36		611
Days/week the unit is in operation	6	6	6	3	3	6	3	3	6	6	3	3	6	3	3	6
Operating efficiency	0.9375	0.860615	0.866071	0.965278	1.4375	0.805556	0.958333	1.91667	0.95	1.02865	0.570833	0.802083	0.920139	0.895833	0.895833	0.953125
Shifts/day	2	2	1.88889	2	1.41667	1.71429	2	1	1.20833	1.6	2	2	1.2	2	1	1.33333
Number of Annual (2013) Returns/Trips to Winnipeg/patient	4.83333	3.18182	6.17241	4.91667	1.63636	3.22222	6.55556	8.57143	0.625	4.93939	15.1111	1.16667	7.14286	19.5714	22	16.375
Dialysis Machinery Costs	2485.94	2723.28	2874.71	4830.41	5206.5	3425.2	4889.18	4875.74	4123.67	2829.79	8568.51	5854.59	4232.7	5226.65	10859.6	3686.94
Consumables and Peripherals Expenses	6581.85	6581.85	6581.85	6581.85	6581.85	6581.85	6581.85	6581.85	6581.85	6581.85	6581.85	6581.85	6581.85	6581.85	6581.85	6581.85
Human Resource Expenses - Salaries and Wages (Nursing, Allied Health, Etc…)	19792.5	21682.2	22887.9	19229.4	20726.5	27270.7	19463.3	19409.8	32831.8	33207.5	34110.3	34351.7	49670.6	30667.3	63718.6	43266.2
Human Resource Expenses - Benefits	3564.25	3904.55	4121.66	3462.84	3732.45	4910.93	3504.96	3495.33	5912.38	4492.09	6142.61	4646.86	6719.09	4148.46	8619.41	5852.75
Medical Equipment Costs	678.458	743.233	784.561	1318.31	1420.95	934.799	1334.34	1330.68	1125.43	772.302	2338.5	1597.82	1155.18	1426.45	2963.78	1006.23
Renal Medication Expenses	7938.17	7938.17	7938.17	7938.17	7938.17	7938.17	7938.17	7938.17	7938.17	7938.17	7938.17	7938.17	7938.17	7938.17	7938.17	7938.17
Dialysis-Related Laboratory Expenses	1162.72	1162.72	1162.72	1162.72	1162.72	1162.72	1162.72	1162.72	1162.72	1162.72	1162.72	1162.72	1162.72	1162.72	1162.72	1162.72
Facility Costs	11533.8	11533.8	11533.8	11533.8	11533.8	11533.8	11533.8	11533.8	11533.8	11533.8	11533.8	11533.8	11533.8	11533.8	11533.8	11533.8
Capital Costs	6936.93	7017.05	5347.85	13479.1	16260.2	8192.48	13643.1	20408.4	17260.4	4737.86	14346.1	24505.5	7086.71	21877.2	45455	10288.3
Dialysis Transportation Expenses	1751.13	1751.13	1751.13	1751.13	1751.13	1751.13	1751.13	1751.13	1751.13	1751.13	1751.13	1751.13	1751.13	1751.13	1751.13	65910.1
Return to Tertiary Care Centre Expenses	664.168	538.605	725.855	627.776	312.435	371.084	987.953	1274.46	180.78	19090	2084.55	4826.58	23469.6	45129.9	35293.3	37364.6
Costs of Using Dialysis Facility in Teritary Care Centre	1974.44	1299.79	2521.47	2008.49	668.464	1316.3	2677.98	3501.48	255.316	2017.77	6172.97	476.59	2917.9	7995.04	8987.12	6689.28
Hospitalization-Related Expenses	4916.84	4916.84	4916.84	4916.84	4916.84	4916.84	4916.84	4916.84	4916.84	4916.84	4916.84	4916.84	4916.84	4916.84	4916.84	4916.84		MAX	MIN	MEAN	SD	MEDIAN	Q1	Q3
Nephrology Consultation Costs	11778	11778	11778	11778	11778	11778	11778	11778	11778	11778	11778	11778	11778	11778	11778	11778
Total Annual, Per-Patient Cost	81759.2	83571.2	84926.5	90618.8	93990	92084	92163.3	99958.4	107352	112810	119426	121922	140914	162133	221559	217976		221559	81759.2	120198	44614.2	103655	91717.7	126670
AVERAGING OF THE YEAR ENDED 2013 (decrease CC 25%)
	Unit N	Unit B	Unit P	Unit G	Unit L	Unit M	Unit E	Unit D	Unit A	Unit O	Unit J	Unit H	Unit C	Unit I	Unit F	Unit K		TOTALS
Is the unit accessible primarily by air?	NO	NO	NO	NO	NO	NO	NO	NO	NO	YES	NO	YES	YES	YES	YES	YES
Number of stations/unit	6	6.5	9	6	5.33333	7	6	4	4	10	10	4	10	4	4	6		101.833
Number of patients/unit	22.5	22.25	29.25	11.5833	9.66667	19.3333	11.5	7.66667	9.16667	32.9167	11.4167	6.41667	22.0833	7.16667	3.58333	15.25		241.75
Operating capacity	24	26	34	12	7.5	24	12	4	9.66667	32	20	8	24	8	4	16		265.167
Physical capacity	36	39	54	36	32	42	36	24	24	60	60	24	60	24	24	36		611
Days/week the unit is in operation	6	6	6	3	3	6	3	3	6	6	3	3	6	3	3	6
Operating efficiency	0.9375	0.860615	0.866071	0.965278	1.4375	0.805556	0.958333	1.91667	0.95	1.02865	0.570833	0.802083	0.920139	0.895833	0.895833	0.953125
Shifts/day	2	2	1.88889	2	1.41667	1.71429	2	1	1.20833	1.6	2	2	1.2	2	1	1.33333
Number of Annual (2013) Returns/Trips to Winnipeg/patient	4.83333	3.18182	6.17241	4.91667	1.63636	3.22222	6.55556	8.57143	0.625	4.93939	15.1111	1.16667	7.14286	19.5714	22	16.375
Dialysis Machinery Costs	2659.5	4654.12	3723.29	3102.75	2428.24	5318.99	9308.24	8462.03	4654.12	2908.82	4654.12	4296.11	3878.43	4654.12	4072.35	4654.12
Consumables and Peripherals Expenses	6581.85	6581.85	6581.85	6581.85	6581.85	6581.85	6581.85	6581.85	6581.85	6581.85	6581.85	6581.85	6581.85	6581.85	6581.85	6581.85
Human Resource Expenses - Salaries and Wages (Nursing, Allied Health, Etc…)	19792.5	21682.2	22887.9	19229.4	20726.5	27270.7	19463.3	19409.8	32831.8	33207.5	34110.3	34351.7	49670.6	30667.3	63718.6	43266.2
Human Resource Expenses - Benefits	3564.25	3904.55	4121.66	3462.84	3732.45	4910.93	3504.96	3495.33	5912.38	4492.09	6142.61	4646.86	6719.09	4148.46	8619.41	5852.75
Medical Equipment Costs	678.458	743.233	784.561	1318.31	1420.95	934.799	1334.34	1330.68	1125.43	772.302	2338.5	1597.82	1155.18	1426.45	2963.78	1006.23
Renal Medication Expenses	7938.17	7938.17	7938.17	7938.17	7938.17	7938.17	7938.17	7938.17	7938.17	7938.17	7938.17	7938.17	7938.17	7938.17	7938.17	7938.17
Dialysis-Related Laboratory Expenses	1162.72	1162.72	1162.72	1162.72	1162.72	1162.72	1162.72	1162.72	1162.72	1162.72	1162.72	1162.72	1162.72	1162.72	1162.72	1162.72
Facility Costs	11533.8	11533.8	11533.8	11533.8	11533.8	11533.8	11533.8	11533.8	11533.8	11533.8	11533.8	11533.8	11533.8	11533.8	11533.8	11533.8
Capital Costs	4162.16	4210.23	3208.71	8087.45	9756.1	4915.49	8185.84	12245	10356.3	2842.72	8607.64	14703.3	4252.03	13126.3	27273	6172.97
Dialysis Transportation Expenses	1751.13	1751.13	1751.13	1751.13	1751.13	1751.13	1751.13	1751.13	1751.13	1751.13	1751.13	1751.13	1751.13	1751.13	1751.13	65910.1
Return to Tertiary Care Centre Expenses	664.168	538.605	725.855	627.776	312.435	371.084	987.953	1274.46	180.78	19090	2084.55	4826.58	23469.6	45129.9	35293.3	37364.6
Costs of Using Dialysis Facility in Teritary Care Centre	1974.44	1299.79	2521.47	2008.49	668.464	1316.3	2677.98	3501.48	255.316	2017.77	6172.97	476.59	2917.9	7995.04	8987.12	6689.28
Hospitalization-Related Expenses	4916.84	4916.84	4916.84	4916.84	4916.84	4916.84	4916.84	4916.84	4916.84	4916.84	4916.84	4916.84	4916.84	4916.84	4916.84	4916.84		MAX	MIN	MEAN	SD	MEDIAN	Q1	Q3
Nephrology Consultation Costs	11778	11778	11778	11778	11778	11778	11778	11778	11778	11778	11778	11778	11778	11778	11778	11778
Total Annual, Per-Patient Cost	79158	82695.2	83635.9	83499.5	84707.7	90700.8	91125.1	95381.3	100979	110994	109773	110561	137725	152810	196590	214828		214828	79158	114073	41297	98180	84439.7	117677

## Sheet: JAN
FOR THE WEEK OF - JAN 4 2013
	Unit J	Unit F	Unit M	Unit B	Unit H	Unit D	Unit E	Unit K	Unit I	Unit G	Unit P	Unit L	Unit N	Unit A	Unit O	Unit C
Is the unit accessible primarily by air?	NO	YES	NO	NO	YES	NO	NO	YES	YES	NO	NO	NO	NO	NO	YES	YES
Number of stations/unit	10	4	7	6	4	4	6	6	4	6	9	4	6	4	10	10
Number of patients/unit	11	4	16	23	8	7	12	13	8	12	27	10	21	8	32	24
Operating capacity	20	4	24	24	8	4	12	16	8	12	28	6	24	10	32	24
Physical capacity	60	24	42	36	24	24	36	36	24	36	54	24	36	24	60	60
Days/week the unit is in operation	3	3	6	6	3	3	3	6	3	3	6	3	6	6	6	6
Operating efficiency	0.55	1	0.666667	0.958333	1	1.75	1	0.8125	1	1	0.964286	1.66667	0.875	0.8	1	1
Shifts/day	2	1	1.71429	2	2	1	2	1.33333	2	2	1.55556	1.5	2	1.25	1.6	1.2
Number of Annual (2013) Returns/Trips to Winnipeg/patient	15.1111	22	3.22222	3.18182	1.16667	8.57143	6.55556	16.375	19.5714	4.91667	6.17241	1.63636	4.83333	0.625	4.93939	7.14286
Dialysis Machinery Costs	8462.03	9308.24	4072.35	2428.24	4654.12	5318.99	4654.12	4296.11	4654.12	4654.12	3102.75	3723.29	2659.5	4654.12	2908.82	3878.43
Consumables and Peripherals Expenses	6581.85	6581.85	6581.85	6581.85	6581.85	6581.85	6581.85	6581.85	6581.85	6581.85	6581.85	6581.85	6581.85	6581.85	6581.85	6581.85
Human Resource Expenses - Salaries and Wages (Nursing, Allied Health, Etc…)	33686.5	54615.9	32423.2	19333.1	27308	21174.4	18527.6	50414.7	27308	18527.6	24703.4	14822	21174.4	37055.1	34135	45513.3
Human Resource Expenses - Benefits	6066.28	7388.07	5838.8	3481.52	3694.03	3813.09	3336.46	6819.76	3694.03	3336.46	4448.61	2669.16	3813.09	6672.91	4617.54	6156.72
Medical Equipment Costs	2309.44	2540.39	1111.42	662.71	1270.19	1451.65	1270.19	1172.49	1270.19	1270.19	846.796	1016.15	725.825	1270.19	793.871	1058.49
Renal Medication Expenses	7938.17	7938.17	7938.17	7938.17	7938.17	7938.17	7938.17	7938.17	7938.17	7938.17	7938.17	7938.17	7938.17	7938.17	7938.17	7938.17
Dialysis-Related Laboratory Expenses	1162.72	1162.72	1162.72	1162.72	1162.72	1162.72	1162.72	1162.72	1162.72	1162.72	1162.72	1162.72	1162.72	1162.72	1162.72	1162.72
Facility Costs	11533.8	11533.8	11533.8	11533.8	11533.8	11533.8	11533.8	11533.8	11533.8	11533.8	11533.8	11533.8	11533.8	11533.8	11533.8	11533.8
Capital Costs	11334.2	31169.2	7792.29	5420.72	15584.6	17810.9	10389.7	9590.51	15584.6	10389.7	4617.65	12467.7	5936.98	15584.6	3896.14	5194.86
Dialysis Transportation Expenses	1751.13	1751.13	1751.13	1751.13	1751.13	1751.13	1751.13	76800	1751.13	1751.13	1751.13	1751.13	1751.13	1751.13	1751.13	1751.13
Return to Tertiary Care Centre Expenses	2084.55	35293.3	371.084	538.605	4826.58	1274.46	987.953	37364.6	45129.9	627.776	725.855	312.435	664.168	180.78	19090	23469.6
Costs of Using Dialysis Facility in Teritary Care Centre	6172.97	8987.12	1316.3	1299.79	476.59	3501.48	2677.98	6689.28	7995.04	2008.49	2521.47	668.464	1974.44	255.316	2017.77	2917.9
Hospitalization-Related Expenses	4916.84	4916.84	4916.84	4916.84	4916.84	4916.84	4916.84	4916.84	4916.84	4916.84	4916.84	4916.84	4916.84	4916.84	4916.84	4916.84
Nephrology Consultation Costs	11778	11778	11778	11778	11778	11778	11778	11778	11778	11778	11778	11778	11778	11778	11778	11778
Total Annual, Per-Patient Cost	115778	194965	98588	78827.2	103477	100007	87506.5	237059	151298	86476.8	86629	81341.7	82610.9	111336	113122	133852

## Sheet: FEB
FOR THE WEEK OF - FEB 1 2013
	Unit J	Unit F	Unit M	Unit B	Unit H	Unit D	Unit E	Unit K	Unit I	Unit G	Unit P	Unit L	Unit N	Unit A	Unit O	Unit C
Is the unit accessible primarily by air?	NO	YES	NO	NO	YES	NO	NO	YES	YES	NO	NO	NO	NO	NO	YES	YES
Number of stations/unit	10	4	7	6	4	4	6	6	4	6	9	4	6	4	10	10
Number of patients/unit	9	4	17	23	7	7	11	14	7	12	27	10	22	8	31	21
Operating capacity	20	4	24	24	8	4	12	16	8	12	28	6	24	10	32	24
Physical capacity	60	24	42	36	24	24	36	36	24	36	54	24	36	24	60	60
Days/week the unit is in operation	3	3	6	6	3	3	3	6	3	3	6	3	6	6	6	6
Operating efficiency	0.45	1	0.708333	0.958333	0.875	1.75	0.916667	0.875	0.875	1	0.964286	1.66667	0.916667	0.8	0.96875	0.875
Shifts/day	2	1	1.71429	2	2	1	2	1.33333	2	2	1.55556	1.5	2	1.25	1.6	1.2
Number of Annual (2013) Returns/Trips to Winnipeg/patient	15.1111	22	3.22222	3.18182	1.16667	8.57143	6.55556	16.375	19.5714	4.91667	6.17241	1.63636	4.83333	0.625	4.93939	7.14286
Dialysis Machinery Costs	10342.5	9308.24	3832.8	2428.24	5318.99	5318.99	5077.22	3989.24	5318.99	4654.12	3102.75	3723.29	2538.61	4654.12	3002.66	4432.49
Consumables and Peripherals Expenses	6581.85	6581.85	6581.85	6581.85	6581.85	6581.85	6581.85	6581.85	6581.85	6581.85	6581.85	6581.85	6581.85	6581.85	6581.85	6581.85
Human Resource Expenses - Salaries and Wages (Nursing, Allied Health, Etc…)	41172.4	54615.9	30516	19333.1	31209.1	21174.4	20211.9	46813.7	31209.1	18527.6	24703.4	14822	20211.9	37055.1	35236.1	52015.2
Human Resource Expenses - Benefits	7414.35	7388.07	5495.34	3481.52	4221.75	3813.09	3639.77	6332.63	4221.75	3336.46	4448.61	2669.16	3639.77	6672.91	4766.5	7036.26
Medical Equipment Costs	2822.65	2540.39	1046.04	662.71	1451.65	1451.65	1385.67	1088.74	1451.65	1270.19	846.796	1016.15	692.833	1270.19	819.48	1209.71
Renal Medication Expenses	7938.17	7938.17	7938.17	7938.17	7938.17	7938.17	7938.17	7938.17	7938.17	7938.17	7938.17	7938.17	7938.17	7938.17	7938.17	7938.17
Dialysis-Related Laboratory Expenses	1162.72	1162.72	1162.72	1162.72	1162.72	1162.72	1162.72	1162.72	1162.72	1162.72	1162.72	1162.72	1162.72	1162.72	1162.72	1162.72
Facility Costs	11533.8	11533.8	11533.8	11533.8	11533.8	11533.8	11533.8	11533.8	11533.8	11533.8	11533.8	11533.8	11533.8	11533.8	11533.8	11533.8
Capital Costs	13853	31169.2	7333.92	5420.72	17810.9	17810.9	11334.2	8905.47	17810.9	10389.7	4617.65	12467.7	5667.12	15584.6	4021.83	5936.98
Dialysis Transportation Expenses	1751.13	1751.13	1751.13	1751.13	1751.13	1751.13	1751.13	71314.3	1751.13	1751.13	1751.13	1751.13	1751.13	1751.13	1751.13	1751.13
Return to Tertiary Care Centre Expenses	2084.55	35293.3	371.084	538.605	4826.58	1274.46	987.953	37364.6	45129.9	627.776	725.855	312.435	664.168	180.78	19090	23469.6
Costs of Using Dialysis Facility in Teritary Care Centre	6172.97	8987.12	1316.3	1299.79	476.59	3501.48	2677.98	6689.28	7995.04	2008.49	2521.47	668.464	1974.44	255.316	2017.77	2917.9
Hospitalization-Related Expenses	4916.84	4916.84	4916.84	4916.84	4916.84	4916.84	4916.84	4916.84	4916.84	4916.84	4916.84	4916.84	4916.84	4916.84	4916.84	4916.84
Nephrology Consultation Costs	11778	11778	11778	11778	11778	11778	11778	11778	11778	11778	11778	11778	11778	11778	11778	11778
Total Annual, Per-Patient Cost	129525	194965	95574	78827.2	110978	100007	90977.2	226409	158800	86476.8	86629	81341.7	81051.3	111336	114617	142681

## Sheet: MAR
FOR THE WEEK OF - MAR 8 2013
	Unit J	Unit F	Unit M	Unit B	Unit H	Unit D	Unit E	Unit K	Unit I	Unit G	Unit P	Unit L	Unit N	Unit A	Unit O	Unit C
Is the unit accessible primarily by air?	NO	YES	NO	NO	YES	NO	NO	YES	YES	NO	NO	NO	NO	NO	YES	YES
Number of stations/unit	10	4	7	6	4	4	6	6	4	6	9	4	6	4	10	10
Number of patients/unit	9	4	16	23	7	8	12	16	7	12	27	10	22	8	33	21
Operating capacity	20	4	24	24	8	4	12	16	8	12	28	6	24	10	32	24
Physical capacity	60	24	42	36	24	24	36	36	24	36	54	24	36	24	60	60
Days/week the unit is in operation	3	3	6	6	3	3	3	6	3	3	6	3	6	6	6	6
Operating efficiency	0.45	1	0.666667	0.958333	0.875	2	1	1	0.875	1	0.964286	1.66667	0.916667	0.8	1.03125	0.875
Shifts/day	2	1	1.71429	2	2	1	2	1.33333	2	2	1.55556	1.5	2	1.25	1.6	1.2
Number of Annual (2013) Returns/Trips to Winnipeg/patient	15.1111	22	3.22222	3.18182	1.16667	8.57143	6.55556	16.375	19.5714	4.91667	6.17241	1.63636	4.83333	0.625	4.93939	7.14286
Dialysis Machinery Costs	10342.5	9308.24	4072.35	2428.24	5318.99	4654.12	4654.12	3490.59	5318.99	4654.12	3102.75	3723.29	2538.61	4654.12	2820.68	4432.49
Consumables and Peripherals Expenses	6581.85	6581.85	6581.85	6581.85	6581.85	6581.85	6581.85	6581.85	6581.85	6581.85	6581.85	6581.85	6581.85	6581.85	6581.85	6581.85
Human Resource Expenses - Salaries and Wages (Nursing, Allied Health, Etc…)	41172.4	54615.9	32423.2	19333.1	31209.1	18527.6	18527.6	40962	31209.1	18527.6	24703.4	14822	20211.9	37055.1	33100.6	52015.2
Human Resource Expenses - Benefits	7414.35	7388.07	5838.8	3481.52	4221.75	3336.46	3336.46	5541.05	4221.75	3336.46	4448.61	2669.16	3639.77	6672.91	4477.62	7036.26
Medical Equipment Costs	2822.65	2540.39	1111.42	662.71	1451.65	1270.19	1270.19	952.645	1451.65	1270.19	846.796	1016.15	692.833	1270.19	769.814	1209.71
Renal Medication Expenses	7938.17	7938.17	7938.17	7938.17	7938.17	7938.17	7938.17	7938.17	7938.17	7938.17	7938.17	7938.17	7938.17	7938.17	7938.17	7938.17
Dialysis-Related Laboratory Expenses	1162.72	1162.72	1162.72	1162.72	1162.72	1162.72	1162.72	1162.72	1162.72	1162.72	1162.72	1162.72	1162.72	1162.72	1162.72	1162.72
Facility Costs	11533.8	11533.8	11533.8	11533.8	11533.8	11533.8	11533.8	11533.8	11533.8	11533.8	11533.8	11533.8	11533.8	11533.8	11533.8	11533.8
Capital Costs	13853	31169.2	7792.29	5420.72	17810.9	15584.6	10389.7	7792.29	17810.9	10389.7	4617.65	12467.7	5667.12	15584.6	3778.08	5936.98
Dialysis Transportation Expenses	1751.13	1751.13	1751.13	1751.13	1751.13	1751.13	1751.13	62400	1751.13	1751.13	1751.13	1751.13	1751.13	1751.13	1751.13	1751.13
Return to Tertiary Care Centre Expenses	2084.55	35293.3	371.084	538.605	4826.58	1274.46	987.953	37364.6	45129.9	627.776	725.855	312.435	664.168	180.78	19090	23469.6
Costs of Using Dialysis Facility in Teritary Care Centre	6172.97	8987.12	1316.3	1299.79	476.59	3501.48	2677.98	6689.28	7995.04	2008.49	2521.47	668.464	1974.44	255.316	2017.77	2917.9
Hospitalization-Related Expenses	4916.84	4916.84	4916.84	4916.84	4916.84	4916.84	4916.84	4916.84	4916.84	4916.84	4916.84	4916.84	4916.84	4916.84	4916.84	4916.84
Nephrology Consultation Costs	11778	11778	11778	11778	11778	11778	11778	11778	11778	11778	11778	11778	11778	11778	11778	11778
Total Annual, Per-Patient Cost	129525	194965	98588	78827.2	110978	93811.3	87506.5	209104	158800	86476.8	86629	81341.7	81051.3	111336	111717	142681

[truncated: 11 more sheets: APR, MAY, JUL, JUN, AUG, SEP, OCT, NOV, DEC, Sensitivity Analysis - Patient#, Component Costs]
